# Supplementary material for: RNA-As-Graphs Motif Atlas—Dual Graph Library of RNA Modules and Viral Frameshifting-Element Applications
Source: Int J Mol Sci. 2022 Aug 17;23(16):9249. doi: 10.3390/ijms23169249 (PMC9408923; doi:10.3390/ijms23169249)
Supplement: Supplementary file 1 [file ijms-23-09249-s001.zip]

Archive with 1 entries (1 files):
- ijms-1858762-supplementary.pdf
